# Supplementary material for: Molecular Regulation and Evolution of Redox Homeostasis in Photosynthetic Machinery
Source: Antioxidants (Basel). 2022 Oct 22;11(11):2085. doi: 10.3390/antiox11112085 (PMC9686623; doi:10.3390/antiox11112085)
Supplement: Supplementary file 1 [file antioxidants-11-02085-s001.zip]

Archive with 1 entries (1 files):
- antioxidants-1925931-supplementary.pdf
